# Supplementary material for: Ectopic HLA-II Expression in ESCC: Exploration of Its Relationship with Neoantigen Burden and Patient Survival
Source: Cells. 2025 Sep 8;14(17):1403. doi: 10.3390/cells14171403 (PMC12427808; doi:10.3390/cells14171403)
Supplement: Supplementary file 1 [file cells-14-01403-s001.zip]

Archive with 5 entries (5 files):
- Supplementary S1_clinical20180822_modified.xlsx
- Supplementary S2 kaplan -Meier.png
- Supplementary S3_group270 list.zip
- Supplementary S4_.zip
- Supplementary S5 HLA-DP logFold.txt
