# Supplementary material for: Ectopic HLA-II Expression in ESCC: Exploration of Its Relationship with Neoantigen Burden and Patient Survival
Source: Cells. 2025 Sep 8;14(17):1403. doi: 10.3390/cells14171403 (PMC12427808; doi:10.3390/cells14171403)
Supplement: Supplementary file 1 [file cells-14-01403-s001.zip › Supplementary S1_clinical20180822_modified.xlsx]

## Sheet: clinical20180404_modified
标本号	sample	sex	age	surgery	category	blood	smoke	drink	history	type	T_stage	G_stage	N_stage	pTNM	death_time	is_dead	os	time1	time2	last_follow
232	ESC00000000232	0	66	2014-05-15	Middle	A	1	1	0	2	3	2	1	Ⅲb	2017-03-01	1	1021	1021	34	2018-08-15
241	ESC00000000241	0	48	2014-05-23	Low	B	1	1	0	2	3	3	0	Ⅱ	2015-02-24	1	277	277	9	2018-08-15
244	ESC00000000244	1	51	2014-05-29	Low	A	0	0	0	1	3	2	0	Ⅱ	2015-11-01	1	521	521	17	2018-08-15
245	ESC00000000245	1	60	2014-06-03	Middle	A	0	0	0	2	3	2	0	Ⅱ	NA	0	1534	1396	47	2018-08-15
246	ESC00000000246	0	68	2014-06-03	Middle	O	1	2	0	0	3	2	2	Ⅲb	2016-09-01	1	821	821	27	2018-08-15
249	ESC00000000249	0	65	2014-06-03	Middle	AB	0	1	0	2	3	3	2	Ⅲb	2015-03-06	1	276	620	21	2018-08-15
250	ESC00000000250	1	60	2014-06-04	Middle	B	0	0	0	2	3	2	1	Ⅲb	2016-03-01	1	636	636	21	2018-08-15
252	ESC00000000252	0	65	2014-06-11	Low	B	1	2	0	2	3	2	0	Ⅱ	NA	0	1526	1388	46	2018-08-15
253	ESC00000000253	1	62	2014-06-10	Middle	A	0	0	1	2	2	3	0	Ⅱ	2018-04-14	1	1404	1389	46	2018-08-15
254	ESC00000000254	0	74	2014-06-09	Low	O	1	1	1	1	3	3	1	Ⅲb	2015-07-08	1	394	418	14	2018-08-15
256	ESC00000000256	1	64	2014-06-12	Up	O	0	0	0	1	3	2	0	Ⅱ	2017-01-01	1	934	934	31	2018-08-15
261	ESC00000000261	0	60	2014-06-17	Low	A	0	0	0	1	3	2	2	Ⅲb	NA	0	1520	1382	46	2018-08-15
262	ESC00000000262	0	55	2014-06-17	Middle	B	1	1	0	1	2	2	1	Ⅲa	2015-10-20	1	490	490	16	2018-08-15
263	ESC00000000263	1	64	2014-06-19	Up	O	0	0	0	0	-1	-1		NA	2018-03-30	0	1380	1380	46	2018-08-15
264	ESC00000000264	0	62	2014-06-18	Middle	AB	1	1	1	2	3	2	3	Ⅳ	2015-04-27	1	313	1044	35	2018-08-15
265	ESC00000000265	0	66	2014-06-20	Middle	A	0	1	1	2	3	2	0	Ⅱ	NA	0	1517	1379	46	2018-08-15
267	ESC00000000267	0	73	2014-06-20	Middle	B	1	2	0	2	3	2	2	Ⅲb	2016-07-26	1	767	767	26	2018-08-15
272	ESC00000000272	1	56	2014-06-21	Middle	B	0	0	0	1	2	2	1	Ⅲa	NA	0	1516	1378	46	2018-08-15
276	ESC00000000276	1	62	2014-06-25	NA	NA	NA	NA	NA	1	3	2	2	Ⅲb	NA	0	1512	1374	46	2018-08-15
278	ESC00000000278	1	75	2014-06-27	Up	B	0	0	0	1	3	3	0	Ⅱ	2015-11-01	1	492	492	16	2018-08-15
281	ESC00000000281	0	63	2014-07-10	Middle	A	1	1	1	2	3	2	0	Ⅱ	2018-05-20	1	1410	1359	45	2018-08-15
282	ESC00000000282	0	67	2014-07-07	Middle	B	0	1	1	2	3	2	0	Ⅱ	NA	0	1500	1362	45	2018-08-15
283	ESC00000000283	0	64	2014-07-22	Up	AB	1	1	1	2	3	2	1	Ⅲb	2017-08-04	1	1109	1109	37	2018-08-15
285	ESC00000000285	0	68	2014-07-08	Low	A	1	1	0	1	3	-1	2	Ⅲb	2016-12-01	1	877	877	29	2018-08-15
290	ESC00000000290	1	57	2014-07-10	Middle	O	0	0	1	2	3	3	0	Ⅱ	NA	0	1497	1359	45	2018-08-15
292	ESC00000000292	1	58	2014-08-06	Middle	A	1	0	0	2	3	2	0	Ⅱ	NA	0	1470	818	27	2018-08-15
298	ESC00000000298	1	64	2014-07-28	Middle	B	0	0	0	0	1	2	0	Ⅰ	2016-02-10	1	562	562	19	2018-08-15
299	ESC00000000299	0	59	2014-07-24	Middle	O	1	1	1	1	2	2	2	Ⅲb	2016-02-01	1	557	557	19	2018-08-15
300	ESC00000000300	0	73	2014-07-29	Up	O	1	0	0	2	3	2	0	Ⅱ	NA	0	1478	1171	39	2018-08-15
302	ESC00000000302	1	61	2014-07-30	Middle	A	0	0	0	1	2	2	1	Ⅲa	NA	0	1477	1339	45	2018-08-15
304	ESC00000000304	1	57	2014-08-07	Middle	O	0	0	1	2	2	2	0	Ⅱ	NA	0	1469	1331	44	2018-08-15
308	ESC00000000308	1	59	2014-08-11	Low	O	0	0	0	2	-1	2	0	Ⅱ	2018-03-30	0	1327	1327	44	2018-08-15
309	ESC00000000309	0	67	2014-08-13	Middle	A	1	1	0	1	2	2	0	Ⅱ	NA	0	1463	1325	44	2018-08-15
310	ESC00000000310	1	48	2014-08-13	Middle	O	0	0	0	2	3	2	1	Ⅲb	NA	0	1463	1325	44	2018-08-15
312	ESC00000000312	0	70	2014-08-09	Up	A	1	0	0	1	3	2	0	Ⅱ	NA	0	1467	1329	44	2018-08-15
313	ESC00000000313	0	51	2014-08-14	Middle	B	1	1	0	2	2	3	1	Ⅲa	NA	0	1462	1324	44	2018-08-15
314	ESC00000000314	0	57	2014-08-19	Middle	A	1	1	0	2	3	2	0	Ⅱ	2015-10-01	1	408	408	14	2018-08-15
317	ESC00000000317	1	72	2014-08-22	Middle	B	0	0	1	1	2	2	0	Ⅱ	NA	0	1454	1316	44	2018-08-15
318	ESC00000000318	0	55	2014-08-20	Middle	A	1	1	0	1	3	3	2	Ⅲb	2017-01-26	1	890	890	30	2018-08-15
320	ESC00000000320	0	77	2014-08-20	Up	B	0	0	0	2	3	3	0	Ⅱ	NA	0	1456	1318	44	2018-08-15
323	ESC00000000323	0	59	2014-08-20	Up	O	0	0	0	0	1	-1	0	Ⅰ	NA	0	1456	1318	44	2018-08-15
324	ESC00000000324	1	63	2014-08-25	Middle	B	0	0	0	1	3	1	1	Ⅲb	NA	0	1451	1313	44	2018-08-15
326	ESC00000000326	1	66	2014-08-26	Low	A	0	0	1	2	2	2	0	Ⅱ	NA	0	1450	1312	44	2018-08-15
327	ESC00000000327	0	67	2014-08-28	Up	B	1	2	1	2	3	2	0	Ⅱ	2016-12-01	1	826	826	28	2018-08-15
328	ESC00000000328	1	62	2014-09-02	Middle	O	0	0	0	1	3	2	0	Ⅱ	2017-02-01	1	883	883	29	2018-08-15
329	ESC00000000329	0	62	2014-09-01	Middle	O	0	0	0	2	2	3	1	Ⅲa	NA	0	1444	1306	44	2018-08-15
330	ESC00000000330	0	59	2014-09-01	Middle	A	1	2	0	2	3	2	0	Ⅱ	NA	0	1444	1306	44	2018-08-15
331	ESC00000000331	0	63	2014-09-02	Middle	O	0	0	0	1	3	3	1	Ⅲb	2015-01-29	1	149	149	5	2018-08-15
333	ESC00000000333	0	65	2014-09-03	NA	NA	NA	NA	NA	NA	3	2	0	Ⅱ	NA	0	1442	NA	NA	2018-08-15
334	ESC00000000334	0	70	2014-09-02	Middle	B	1	2	1	2	3	2	0	Ⅱ	2016-08-01	1	699	699	23	2018-08-15
337	ESC00000000337	1	71	2014-09-02	Middle	A	0	0	1	2	3	2	0	Ⅱ	NA	0	1443	1305	44	2018-08-15
338	ESC00000000338	0	63	2014-09-04	Low	A	1	1	1	2	3	2	0	Ⅱ	2017-10-24	0	1146	1146	38	2018-08-15
341	ESC00000000341	0	59	2014-09-16	Middle	A	1	1	1	1	3	2	1	Ⅲb	2017-11-01	0	1142	1142	38	2018-08-15
343	ESC00000000343	0	57	2014-09-15	Middle	O	1	1	1	2	3	3	3	Ⅳ	2016-03-24	1	556	556	19	2018-08-15
344	ESC00000000344	0	74	2014-09-15	Middle	O	0	0	0	2	3	3	2	Ⅲb	2015-03-08	1	174	174	6	2018-08-15
345	ESC00000000345	0	65	2014-09-15	Middle	B	1	0	1	1	3	2	3	Ⅳ	2016-11-01	1	778	778	26	2018-08-15
347	ESC00000000347	0	59	2014-09-24	Middle	B	0	0	0	1	3	2	1	Ⅲb	2016-10-20	1	757	757	25	2018-08-15
348	ESC00000000348	0	46	2014-09-16	Low	O	1	2	1	1	3	3	1	Ⅲb	2018-03-30	0	1291	1291	43	2018-08-15
350	ESC00000000350	0	69	2014-09-17	Middle	A	1	1	0	1	3	2	0	Ⅱ	NA	0	1428	1290	43	2018-08-15
352	ESC00000000352	1	48	2014-09-17	Low	A	0	0	0	2	2	2	1	Ⅲa	2016-01-01	1	471	471	16	2018-08-15
354	ESC00000000354	0	52	2014-09-18	Up	O	1	1	0	1	3	3	0	Ⅱ	2016-02-01	1	501	501	17	2018-08-15
355	ESC00000000355	0	61	2014-09-19	Middle	B	1	1	0	1	3	2	2	Ⅲb	2017-06-01	1	986	986	33	2018-08-15
356	ESC00000000356	0	65	2014-09-22	Up	O	1	0	1	1	3	2	1	Ⅲb	2015-03-06	1	165	165	6	2018-08-15
358	ESC00000000358	1	62	2014-09-24	Low	A	0	0	0	2	2	1	0	Ⅰ	NA	0	1421	1283	43	2018-08-15
360	ESC00000000360	0	69	2014-10-11	Middle	B	1	0	0	2	3	2	1	Ⅲb	2016-03-23	1	529	529	18	2018-08-15
362	ESC00000000362	0	72	2014-09-23	Middle	B	0	0	0	1	3	3	0	Ⅱ	2016-05-01	1	586	586	20	2018-08-15
363	ESC00000000363	0	70	2014-09-23	Middle	A	0	0	1	2	3	2	0	Ⅱ	NA	0	1422	1284	43	2018-08-15
364	ESC00000000364	0	63	2014-09-24	Low	A	0	0	0	1	2	2	0	Ⅱ	NA	0	1421	1283	43	2018-08-15
365	ESC00000000365	0	64	2014-09-28	Up	A	1	1	0	2	3	2	3	Ⅳ	2016-09-01	1	704	704	23	2018-08-15
366	ESC00000000366	0	46	2014-09-26	Middle	O	1	2	0	1	3	2	0	Ⅱ	NA	0	1419	1112	37	2018-08-15
367	ESC00000000367	0	56	2014-09-26	Up	B	1	2	1	1	3	2	1	Ⅲb	2018-07-26	1	1399	1281	43	2018-08-15
368	ESC00000000368	1	50	2014-09-26	Middle	O	0	0	0	2	3	2	1	Ⅲb	2016-03-01	1	522	522	17	2018-08-15
369	ESC00000000369	0	60	2014-09-29	Low	O	1	2	1	2	3	3	1	Ⅲb	2014-11-01	1	33	33	1	2018-08-15
371	ESC00000000371	0	64	2014-10-23		B	1	2	1	1	2	2	2	Ⅲb	2015-05-01	1	190	556	19	2018-08-15
373	ESC00000000373	0	43	2014-10-11	Low	O	1	0	0	2	2	2	0	Ⅱ	2016-04-01	1	538	538	18	2018-08-15
379	ESC00000000379	0	64	2014-10-20	Middle	AB	1	1	0	1	3	2	1	Ⅲb	2017-02-22	1	856	856	29	2018-08-15
380	ESC00000000380	0	63	2014-10-20	Low	AB	1	0	0	2	3	2	1	Ⅲb	NA	0	1395	1257	42	2018-08-15
384	ESC00000000384	0	51	2014-10-20	Low	B	1	2	1	2	3	1	1	Ⅲb	NA	0	1395	1257	42	2018-08-15
385	ESC00000000385	1	69	2014-10-24	Low	A	0	0	0	2	3	2	0	Ⅱ	2015-11-03	1	375	375	13	2018-08-15
386	ESC00000000386	0	64	2014-10-23	Middle	A	1	0	0	1	2	1	1	Ⅲa	2016-08-03	1	650	679	23	2018-08-15
387	ESC00000000387	0	62	2014-10-31	Middle	B	1	2	0	2	3	2	0	Ⅱ	NA	0	1384	1246	42	2018-08-15
388	ESC00000000388	0	60	2014-10-29	Middle	B	1	1	0	0	2	3	1	Ⅲa	2015-02-01	1	95	95	3	2018-08-15
390	ESC00000000390	1	65	2014-11-03	Middle	B	0	0	0	2	3	2	1	Ⅲb	2015-11-01	1	363	363	12	2018-08-15
393	ESC00000000393	0	74	2014-11-03	Middle	AB	0	1	0	2	3	2	2	Ⅲb	2015-04-01	1	149	155	5	2018-08-15
394	ESC00000000394	1	68	2014-11-04	Middle	A	0	0	0	0	2	2	0	Ⅱ	2017-10-04	1	1065	1065	36	2018-08-15
396	ESC00000000396	0	71	2014-11-04	Middle	O	1	0	0	2	2	2	0	Ⅱ	NA	0	1380	1242	41	2018-08-15
397	ESC00000000397	0	70	2014-11-12	Middle	AB	0	0	1	1	3	2	2	Ⅲb	2015-08-13	1	274	274	9	2018-08-15
398	ESC00000000398	1	60	2014-11-05	Up	B	0	0	1	2	3	2	0	Ⅱ	2015-09-02	1	301	301	10	2018-08-15
400	ESC00000000400	0	63	2014-11-10	Middle	AB	0	1	0	1	3	2	2	Ⅲb	2017-04-26	1	898	898	30	2018-08-15
401	ESC00000000401	0	64	2014-11-08	Low	A	1	0	1	2	3	2	1	Ⅲb	2016-12-24	1	777	777	26	2018-08-15
403	ESC00000000403	0	63	2014-11-12	Low	O	0	0	0	2	3	2	0	Ⅱ	2016-06-01	1	567	567	19	2018-08-15
407	ESC00000000407	1	51	2014-11-17	Middle	A	0	0	0	0	3	2	0	Ⅱ	NA	0	1367	1229	41	2018-08-15
408	ESC00000000408	0	63	2014-11-18	Up	A	1	1	0	2	3	2	0	Ⅱ	NA	0	1366	1228	41	2018-08-15
410	ESC00000000410	1	61	2014-11-20	Up	B	0	0	1	0	2	2	1	Ⅲa	NA	0	1364	1226	41	2018-08-15
411	ESC00000000411	1	59	2014-11-20	Middle	O	0	0	1	1	2	2	0	Ⅱ	NA	0	1364	1226	41	2018-08-15
412	ESC00000000412	1	61	2014-11-21	Low	B	0	0	1	0	2	2	0	Ⅱ	2016-06-25	1	582	582	19	2018-08-15
422	ESC00000000422	1	60	2014-11-28	Middle	O	0	0	0	2	2	2	1	Ⅲa	2015-12-01	1	368	368	12	2018-08-15
425	ESC00000000425	1	62	2014-01-11	Up	O	0	0	0	1	3	2	0	Ⅱ	2018-08-11	1	1673	1538.95	51	2018-08-15
426	ESC00000000426	0	68	2014-11-01	Middle	A	1	1	1	2	3	3	1	Ⅲb	2016-10-22	1	721	699.97	23	2018-08-15
427	ESC00000000427	0	54	2014-01-11	Low	B	1	1	1	2	3	2	2	Ⅲb	NA	0	1677	1538.97	51	2018-08-15
428	ESC00000000428	1	56	2014-01-11	Middle	A	0	0	1	2	3	-1	1	Ⅲb	2017-02-06	1	1122	1121.96	37	2018-08-15
431	ESC00000000431	0	70	2014-01-11	Up	B	0	0	0	1	3	2	0	Ⅱ	NA	0	1677	1538.9	51	2018-08-15
432	ESC00000000432	0	60	2014-01-11	Low	O	1	2	0	2	3	2	0	Ⅱ	NA	0	1677	1538.91	51	2018-08-15
435	ESC00000000435	0	67	2014-01-11	Low	B	1	1	0	2	3	2	0	Ⅱ	2018-03-30	0	1539	1538.84	51	2018-08-15
436	ESC00000000436	1	62	2014-01-11	Middle	A	0	0	0	1	3	3	0	Ⅱ	NA	0	1677	1538.83	51	2018-08-15
439	ESC00000000439	1	52	2014-12-24	-1	-1	-1	-1	-1	2	3	3	0	Ⅱ	2015-09-20	1	270	373	12	2018-08-15
440	ESC00000000440	0	60	2015-01-07	Middle	AB	1	0	1	2	2	2	0	Ⅱ	NA	0	1316	1178	39	2018-08-15
443	ESC00000000443	0	60	2015-01-28	Low	A	0	0	1	1	3	2	0	Ⅱ	2016-06-01	1	490	490	16	2018-08-15
452	ESC00000000452	1	56	2015-01-13	Middle	B	0	0	0	2	3	2	1	Ⅲb	2016-12-20	1	707	707	24	2018-08-15
454	ESC00000000454	1	48	2015-01-14	Low	O	0	0	1	2	3	2	0	Ⅱ	NA	0	1309	1171	39	2018-08-15
455	ESC00000000455	0	48	2015-01-08	Middle	O	1	1	1	2	3	3	1	Ⅲb	NA	0	1315	972	32	2018-08-15
457	ESC00000000457	1	64	2015-01-16	Middle	A	0	0	0	2	3	3	0	Ⅱ	NA	0	1307	1169	39	2018-08-15
458	ESC00000000458	0	60	2015-01-13	Low	A	1	0	0	2	2	2	1	Ⅲa	NA	0	1310	1172	39	2018-08-15
459	ESC00000000459	0	59	2015-01-15	Middle	A	0	2	1	2	3	2	1	Ⅲb	NA	0	1308	1170	39	2018-08-15
460	ESC00000000460	1	82	2015-01-16	Low	A	0	0	0	2	3	2	0	Ⅱ	NA	0	1307	1169	39	2018-08-15
463	ESC00000000463	0	68	2015-01-19	Up	O	0	1	1	2	2	2	0	Ⅱ	2016-12-07	1	688	688	23	2018-08-15
464	ESC00000000464	0	65	2015-01-19	Up	A	1	1	0	2	2	2	0	Ⅱ	NA	0	1304	1166	39	2018-08-15
