# Supplementary material for: Ectopic HLA-II Expression in ESCC: Exploration of Its Relationship with Neoantigen Burden and Patient Survival
Source: Cells. 2025 Sep 8;14(17):1403. doi: 10.3390/cells14171403 (PMC12427808; doi:10.3390/cells14171403)
Supplement: Supplementary file 1 [file cells-14-01403-s001.zip › Supplementary S5 HLA-DP logFold.txt]

"txgenes[rownames(table_all1), \"gene_name\"]" "logFC" "AveExpr" "t" "P.Value" "adj.P.Val" "B" "ESC00000000001N" "ESC00000000001T" "ESC00000000002N" "ESC00000000002T" "ESC00000000003N" "ESC00000000003T" "ESC00000000004N" "ESC00000000004T" "ESC00000000005N" "ESC00000000005T" "ESC00000000006N" "ESC00000000006T" "ESC00000000007N" "ESC00000000007T" "ESC00000000008N" "ESC00000000008T" "ESC00000000241N" "ESC00000000241T" "ESC00000000244N" "ESC00000000244T" "ESC00000000245N" "ESC00000000245T" "ESC00000000246N" "ESC00000000246T" "ESC00000000249N" "ESC00000000249T" "ESC00000000250N" "ESC00000000250T" "ESC00000000252N" "ESC00000000252T" "ESC00000000256N" "ESC00000000256T" "ESC00000000261N" "ESC00000000261T" "ESC00000000262N" "ESC00000000262T" "ESC00000000263N" "ESC00000000263T" "ESC00000000264N" "ESC00000000264T" "ESC00000000265N" "ESC00000000265T" "ESC00000000267N" "ESC00000000267T" "ESC00000000276N" "ESC00000000276T" "ESC00000000281N" "ESC00000000281T" "ESC00000000282N" "ESC00000000282T" "ESC00000000283N" "ESC00000000283T" "ESC00000000285N" "ESC00000000285T" "ESC00000000292N" "ESC00000000292T" "ESC00000000298N" "ESC00000000298T" "ESC00000000299N" "ESC00000000299T" "ESC00000000300N" "ESC00000000300T" "ESC00000000302N" "ESC00000000302T" "ESC00000000304N" "ESC00000000304T" "ESC00000000309N" "ESC00000000309T" "ESC00000000310N" "ESC00000000310T" "ESC00000000312N" "ESC00000000312T" "ESC00000000313N" "ESC00000000313T" "ESC00000000314N" "ESC00000000314T" "ESC00000000317N" "ESC00000000317T" "ESC00000000318N" "ESC00000000318T" "ESC00000000319N" "ESC00000000319T" "ESC00000000320N" "ESC00000000320T" "ESC00000000323N" "ESC00000000323T" "ESC00000000324N" "ESC00000000324T" "ESC00000000326N" "ESC00000000326T" "ESC00000000327N" "ESC00000000327T" "ESC00000000328N" "ESC00000000328T" "ESC00000000329N" "ESC00000000329T" "ESC00000000330N" "ESC00000000330T" "ESC00000000331N" "ESC00000000331T" "ESC00000000333N" "ESC00000000333T" "ESC00000000334N" "ESC00000000334T" "ESC00000000337N" "ESC00000000337T" "ESC00000000338N" "ESC00000000338T" "ESC00000000340N" "ESC00000000340T" "ESC00000000341N" "ESC00000000341T" "ESC00000000343N" "ESC00000000343T" "ESC00000000344N" "ESC00000000344T" "ESC00000000345N" "ESC00000000345T" "ESC00000000347N" "ESC00000000347T" "ESC00000000348N" "ESC00000000348T" "ESC00000000350N" "ESC00000000350T" "ESC00000000352N" "ESC00000000352T" "ESC00000000354N" "ESC00000000354T" "ESC00000000355N" "ESC00000000355T" "ESC00000000356N" "ESC00000000356T" "ESC00000000358N" "ESC00000000358T" "ESC00000000360N" "ESC00000000360T" "ESC00000000362N" "ESC00000000362T" "ESC00000000363N" "ESC00000000363T" "ESC00000000364N" "ESC00000000364T" "ESC00000000365N" "ESC00000000365T" "ESC00000000366N" "ESC00000000366T" "ESC00000000367N" "ESC00000000367T" "ESC00000000368N" "ESC00000000368T" "ESC00000000369N" "ESC00000000369T" "ESC00000000371N" "ESC00000000371T" "ESC00000000373N" "ESC00000000373T" "ESC00000000380N" "ESC00000000380T" "ESC00000000384N" "ESC00000000384T" "ESC00000000385N" "ESC00000000385T" "ESC00000000386N" "ESC00000000386T" "ESC00000000387N" "ESC00000000387T" "ESC00000000388N" "ESC00000000388T" "ESC00000000390N" "ESC00000000390T" "ESC00000000393N" "ESC00000000393T" "ESC00000000394N" "ESC00000000394T" "ESC00000000396N" "ESC00000000396T" "ESC00000000397N" "ESC00000000397T" "ESC00000000398N" "ESC00000000398T" "ESC00000000400N" "ESC00000000400T" "ESC00000000401N" "ESC00000000401T" "ESC00000000403N" "ESC00000000403T" "ESC00000000407N" "ESC00000000407T" "ESC00000000408N" "ESC00000000408T" "ESC00000000410N" "ESC00000000410T" "ESC00000000411N" "ESC00000000411T" "ESC00000000412N" "ESC00000000412T" "ESC00000000413N" "ESC00000000413T" "ESC00000000422N" "ESC00000000422T" "ESC00000000425N" "ESC00000000425T" "ESC00000000426N" "ESC00000000426T" "ESC00000000427N" "ESC00000000427T" "ESC00000000428N" "ESC00000000428T" "ESC00000000431N" "ESC00000000431T" "ESC00000000432N" "ESC00000000432T" "ESC00000000435N" "ESC00000000435T" "ESC00000000436N" "ESC00000000436T" "ESC00000000439N" "ESC00000000439T" "ESC00000000440N" "ESC00000000440T" "ESC00000000443N" "ESC00000000443T" "ESC00000000452N" "ESC00000000452T" "ESC00000000454N" "ESC00000000454T" "ESC00000000455N" "ESC00000000455T" "ESC00000000457N" "ESC00000000457T" "ESC00000000458N" "ESC00000000458T" "ESC00000000459N" "ESC00000000459T" "ESC00000000460N" "ESC00000000460T" "ESC00000000463N" "ESC00000000463T" "ESC00000000464N" "ESC00000000464T"

"ENSG00000224557" "HLA-DPB2" 0.38206847492103 3.10408330698833 7.95375832287925 9.84275967031576e-13 2.81759309229382e-12 17.5337095391942 3.5114114642106 3.4244382654528 3.9482198822033 3.59190280879509 3.64574558990688 3.53839239846909 3.36821139321006 3.81690320629087 3.7280654523628 3.67246123286736 3.48327311064167 3.4725919775524 3.4244382654528 3.94399418524594 3.5905288434754 4.65134981052191 3.49659835374075 3.84940969150306 3.25164647936022 4.1497336821788 3.60103058741651 3.48327311064167 3.83924162402967 3.76686883197964 3.80018169077667 4.23076616081245 3.25016236270328 3.6990366148944 3.68959291367138 3.49927152147509 3.27423750933752 3.57878057818429 3.85943698297232 3.93211655878954 3.42724261689484 3.82079016422925 3.84134568350268 3.97879977458497 3.91047523805366 3.64798235183205 3.4761059587731 4.08299047494254 3.68174558597864 4.04402785141988 3.43313533385304 3.81602204790632 3.83654780255961 3.66203685172259 3.7992892562363 3.70907772275085 4.09960894957475 3.82589753498035 3.91974896314205 4.0841536159038 3.95931715040906 3.57617746288903 3.75343831307472 4.44374470624733 3.63808555174641 3.43175512243551 3.70440129854605 3.74792350608066 3.76256075410655 3.95019327771483 4.01613834882258 4.28470736876267 3.84645485429931 3.47746512710973 3.50974025641462 5.37610003847837 3.94193240434029 3.71201747772491 3.41888847405711 3.68702374787555 3.75497573757911 3.97569151237447 3.55947278472877 4.89863456113171 3.65335370829733 3.38945582897411 4.21470545752009 3.89281198837326 3.45511598705913 3.83924162402967 3.8410483816051 3.8930977185906 3.63547182436817 3.59088066569084 3.72473378643396 3.25400980396639 3.6848039542322 3.71574352792165 3.61832241746518 3.75919609950522 3.82796090912542 3.68926133754699 3.69299788690837 4.30703469413103 3.59715613738574 4.12044198762556 3.60717316861127 3.66142399161016 3.68386524856526 3.36787516361976 3.637449329973 3.54138063344079 4.10234721429671 4.20286801188337 3.72712747672002 3.62322933335745 3.94908143272166 4.17903600534442 3.49493124847397 3.90552567971334 3.4244382654528 4.22274661360557 3.9096027099058 3.46026247886843 4.03409507540564 3.89667545287366 3.51778443695242 4.0183965207835 3.43379899135248 3.94682299767202 3.65400303797526 4.05504875613511 3.62685047726869 3.60265889238033 3.77239055789449 3.67471287592341 3.79871156811489 4.33568743464574 4.08712467400706 3.48019336721296 3.62258962842836 3.82766492860358 3.82766492860358 3.82498079631242 3.535773211475 3.66737886954646 3.51039410714937 4.10346642425488 3.67952088011142 3.79446512183951 3.88793721646046 3.81001719473618 3.99004720907832 3.49460219397007 3.43721240341852 3.60749168515022 3.77480081467132 3.59783095372107 3.50059790789857 3.643140036962 2.9892516016071 4.14677514303722 3.52481956569164 3.72193346877458 3.61701370366173 3.54858806745742 3.68174558597864 4.11395152839492 3.74452746005665 3.60489871430711 3.56646257006997 4.14704350781971 3.77943169213979 3.97149640529987 3.65622599262109 4.47376801669039 3.92371926599518 3.83449171094689 3.4537679382149 3.97539674618627 3.62748892773809 4.21416953854596 3.80352324345063 4.24638562501744 3.57422555927332 3.56615360879321 3.54667037208523 3.61479213195293 3.5691306941297 3.99087082995785 3.32566874834595 3.79570566139792 3.6134830312855 3.63003979719611 3.4276063555018 4.05396958307164 3.6508415290973 3.72682233162128 3.53351744673473 3.57454619161894 3.60950618604107 4.03804173061528 3.94484539103094 4.24690912241496 3.59482794251377 4.16554169729783 3.71101392282874 3.93789150307254 3.78624104969173 4.17826417169314 3.49960462590476 3.5768399023497 3.6467018365283 4.21963011860663 3.93990003460809 3.31544304470735 3.80293004890137 3.49528228788973 3.92600729119948 3.23585592063823 3.69050710230547 6.39627352742427 3.91537667809679 3.93183462547566 3.97427532253045 4.07888427131672 3.7856585406626 4.14704350781971 3.60331802366743 3.99654579616144 3.72682233162128 3.8452496344073 3.79657542892536 4.01670206393816 3.45340370315325 3.54072053186578 3.65430968884221 3.61800319526775 3.78872658957391 4.44224830686167 3.57810798295696 3.59750966161201 3.56711007405679 3.76562555056599 3.80293004890137 3.73643558262484

"ENSG00000231389" "HLA-DPA1" 0.298257021584807 6.76374536352497 3.06624665285157 0.00266367348822875 0.00381193770211997 -3.85460588326811 7.97321840647505 7.92365471256675 7.81369628503758 7.62543269336428 7.87833484529805 7.56445736787704 7.77935472270172 7.2160592040738 7.90932970397839 6.76406469310542 8.07987626520406 8.78828545861922 8.04592986841292 8.0528055831941 6.81084570001254 6.20811786175296 7.15433533921548 6.1549650348957 7.54349786983683 8.46580534820994 8.78828545861922 8.41786566509518 6.78718720732969 8.56874446063982 7.98004882983238 7.29762747041032 7.56344978025747 7.75665118303621 7.8353143428473 7.20970315236328 6.147650440914 7.04825098035932 9.02602230298328 9.15244742991506 7.42524159832658 7.66673393616064 9.40647917474964 6.58595888108762 8.66478376637254 7.9365933532985 8.08566367547919 6.67697529323745 6.96923015502605 7.72942325478298 7.42607736386928 8.15194567252519 6.82447223588239 9.19443735763949 7.06586708128831 7.77935472270172 7.59138415044577 10.3631130078718 7.87529671499751 9.78472934580369 7.27963766688369 7.09195980471859 8.4950704522378 6.80039608791236 8.0403979416785 7.74878177467706 7.72814832573947 6.63712659474218 6.90607061037542 8.12254405608497 7.09456086086769 7.89059737251906 8.00969771352365 6.87509606053949 7.50915117362373 7.3906866444665 8.26637377207114 8.12322259991802 7.60765312875808 6.44194325522333 7.1190920370578 5.17948288777572 7.87226943444265 7.57407073147608 6.76591909239054 8.63075179899587 9.87308133613188 5.84872137637957 7.77800217927706 8.31971162367334 8.14986329972382 7.44979768747853 8.05522831553016 6.80640095034546 7.08481483915722 7.65496749597561 6.70814684704106 7.94478071222242 7.78751582309554 8.10325681852214 7.72560422421132 5.53728475088064 7.49736902920066 7.22971565969983 7.58913829671991 5.99661015823422 7.72560422421132 7.81107691149747 6.26492015564243 6.22803454166939 7.22391246890553 8.38722170414144 7.62432677960752 7.65496749597561 8.77309921476234 10.1488871477622 9.11993959865736 7.71299733180609 6.85580695767415 8.31331973125292 7.06335727410675 6.32743412614966 7.41973505984676 9.48534795288791 8.6717102597858 8.49063503932328 7.20114274643652 8.58796080537794 7.05483901983345 7.22760678360959 7.59246007679872 7.15362660573801 7.76326553256821 7.75929070631971 7.80687099936267 8.21898569826708 8.83892199512441 7.40021403457849 6.98066022099976 7.69198764931762 7.95471014206524 8.56241191253278 8.01325365324776 8.46004885252382 7.38461465108442 7.09979033703184 7.06274194831998 5.97903216035045 7.30636365504843 9.57133765205464 7.62323542863382 8.39876009369026 6.99974644234013 7.63098011501582 7.43506305274201 9.95995163081219 7.16307980410034 7.10281250380393 8.14986329972382 7.96982344231647 8.1272699741847 7.0304658189645 6.82396062056389 9.20464838375966 6.66349358929275 7.31585393249 7.47494832951764 9.3066740776558 7.64721807487084 8.13133574876951 7.4453311963844 9.29038362790382 7.69565754767547 6.86515764619584 8.21674482139442 7.51531744690475 7.63918595621417 7.71174692032701 7.54980917610803 7.6738728719165 7.37592295157629 6.71975601805555 7.89835239334594 5.49235049347156 7.91691891087189 7.10348283732425 7.40817938023588 7.59246007679872 7.01394314413882 8.88746674896401 7.34343628737288 8.16454177252 7.47398533612431 7.13086792365827 7.45070309043302 8.64764376351179 7.75139676861041 8.77088291322409 6.76119427184604 7.99213406783683 7.12820211665685 7.86774869461377 7.01792247854303 7.75929070631971 7.71174692032701 8.96807238656175 8.75437027130336 8.16665827693775 7.07529797104249 7.36665543031123 7.84696528553316 7.06523404374255 7.30085961978786 6.53522601755019 7.87529671499751 9.18935691808354 7.33277937482206 7.14870887010765 6.81380168829875 7.98304414839451 7.85877896169353 6.47449431063273 8.68217646873435 8.64764376351179 7.51946099654896 9.60374814806684 7.72560422421132 9.09113487490278 8.35640913911672 7.62111631874839 7.19889114381426 9.23568857722269 7.83821206075063 9.19953448586754 7.35661878986125 8.58624664357597 6.85274223000461 8.55298049195304 7.23623372284594 6.85848606846808 7.22023889874259 7.23777089460741 7.63432961275613 7.69811301338302 7.50814146820706 6.90865006700119

"ENSG00000223865" "HLA-DPB1" 0.0654004983374555 6.05362620244022 0.674680832379927 0.501140232838335 0.538154962415211 -8.16994279166646 7.58264781497869 7.30005305353786 6.78174479600684 6.80039608791236 7.49159110578373 6.78718720732969 7.60446172277157 6.83398374779615 7.51629263180232 6.31566363833126 7.51531744690475 8.02943831251904 7.34580930244613 7.31906534127944 6.45295770736149 5.62396146841535 6.38500186698598 5.70188662943181 6.95782085554809 7.54559332235754 8.16665827693775 7.55285417865925 6.25311136782172 7.60654294467335 7.45244694228948 6.56590001859754 6.96982094001606 6.97254477887379 7.54659299057166 6.44005298924079 5.72481173699107 6.2783815400549 8.18377023517619 8.02299949366395 6.77344784619649 6.72953858384061 9.05357511211742 6.10730617010684 8.03672938779927 7.10929208560374 7.52530380897567 5.84089603055533 6.43765957224821 7.04648204907161 6.69135965326571 7.17627684558607 6.1797400889651 8.19027098412655 6.67608906356719 7.19304570399511 6.25729592795883 8.47741411887773 7.62323542863382 8.93939582656863 6.68647491396908 6.30461201209922 7.88291254810231 5.61477308385517 7.69198764931762 7.18760208347564 7.14417437686232 5.95028286441284 6.87918050996426 7.55188407285325 6.76831204884116 7.49453107456249 7.56238464934848 6.24138902504957 7.30085961978786 6.95669646743587 7.48172349637883 7.49736902920066 7.38720901899318 5.91981425397237 6.62304295010724 4.38398621776433 7.07151861828063 7.02645459343205 6.06851648710899 7.53237088327288 8.99008311742341 4.83243210277528 6.51148620524217 6.19943721019639 7.59572165387567 6.68414949759549 7.75008825918481 6.29133447596333 6.68827093274176 7.01149990909775 6.0924704771486 7.30319103643898 7.4453311963844 7.38557681348106 7.25739631017673 4.78101096923045 6.92768941430156 6.17273018359116 7.01394314413882 5.33392114230934 7.36838165232885 7.17000188891624 5.98697523853172 5.70052192934513 6.50661451912708 7.382117038434 7.36232944240451 6.84607214167491 7.94313695408165 8.8153044573912 8.31331973125292 7.15158258755168 6.43084904415097 7.46181260270692 6.40144520179249 5.38440363480979 7.10861305141216 8.86858889451565 7.66318685803389 7.15759770915663 6.63794896794083 7.54559332235754 6.41903787903443 6.43317593539022 6.8471364840143 6.20206067674434 7.19304570399511 6.9448032446289 7.00431847387847 7.07220208629786 7.77665180007403 6.59870833243751 5.92524820537696 6.92076767846497 7.11570538825454 7.33436935328353 7.43780252567553 7.5708663157293 6.91247401485282 6.39813141185561 6.65280638067219 5.75260501467812 6.78224146765146 8.73591856326302 7.16725219176317 7.54559332235754 6.74546560064321 6.85791328937897 6.97149986681289 9.35500391108306 6.83295465609828 6.2508873391103 7.57301277587226 6.9287551565932 7.69320918246962 6.57590871000119 6.92768941430156 8.52211561514207 6.37175686731419 6.66437815308485 7.12231647464459 8.94367713693267 7.30636365504843 7.12293633107461 6.79109137180796 7.92330591837801 7.27963766688369 6.33211499757913 7.65379976417213 6.92236344895531 6.98733614792699 6.98790833022467 6.91598512312795 6.73617345674181 6.93311076696308 5.81677693861915 7.18328692732518 4.58089897979959 7.59246007679872 6.64548848021575 6.85426497325945 6.93145064501368 6.39175822291253 7.62111631874839 7.19603169201807 7.8096726115144 6.76406469310542 6.15624147934805 7.20400468301916 7.90303961158915 7.21391202702056 7.75389894373048 6.01420262013098 6.94108311083276 6.68505711386952 6.97310732042405 6.14574020412284 6.35819076851339 7.35580339225078 8.14158162756506 7.88291254810231 7.03846590215172 6.52555057090631 6.75069808662627 7.67746499308552 6.60505916631254 6.61562670490126 5.78281989605253 7.32872058756824 8.14364490982736 6.87303673624246 6.26146988543048 6.74687660534313 7.28583275631729 7.46277375374804 5.81850921864637 8.81921103685367 8.08180118550107 7.17340110719483 8.79211057677274 7.73197889903657 8.8153044573912 8.04592986841292 7.24003424020532 6.86565508734364 8.21898569826708 7.37945300348591 8.2768328852433 6.80840843135012 7.60546827981625 6.4795241562172 7.9156666442883 6.85848606846808 6.2205826671011 6.78764551406471 6.43538070261843 7.43874486188638 7.56238464934848 7.16242731788529 6.50580565257861

"ENSG00000223534" "HLA-DQB1-AS1" -0.689550932813719 0.634368798903699 -5.9791493616789 2.24279490182667e-08 4.74269316122568e-08 7.84361700767987 5.43186344926337 4.7259833542968 3.48086263431125 2.90542866800978 5.1368404457398 4.81650008849125 4.70105285402619 3.73520882246695 5.25308284260083 3.50363564265961 4.49122821205018 4.6420930033901 4.16447377693402 3.20647953397748 2.92111177755289 1.94640527257437 4.92400241615128 3.63288481321061 3.4307240605435 3.05388042542392 5.15745765016359 4.15027502889989 3.28920234735872 3.1994515376657 3.81690320629087 2.80478208535107 4.18110780507251 3.43278822964898 4.47931084215498 3.64605277381953 4.21126725305605 3.62355429251104 5.53231751511043 4.7906484045657 4.34120861070289 4.34343290452945 5.31026333286004 1.24431741583694 4.83760357152201 3.04019438820384 4.40932971511972 2.53647744298723 3.61766835075267 3.87352717062687 3.00489286128741 4.67598277925886 4.12908531430865 5.15578394844153 4.25046601295307 4.29341158509461 3.78932396813376 5.23918748065483 3.02295751419584 4.6998693689667 4.53281388660004 2.71794831263449 5.86826936966305 3.50026827657867 3.49960462590476 3.73338662121419 5.12582364714216 2.99345466327747 3.85738602850649 3.24758956687555 3.17745789776184 2.80437234138705 4.03576173620137 2.56201293035177 5.28217811890548 5.11336099407225 5.41388511506044 4.75397603672443 4.34946205135169 2.14608255551255 4.93102695394532 2.24303126011207 3.77790794076895 3.49894583333784 3.9096027099058 4.91484621959478 5.87025821394767 2.20747407463598 4.0649180158437 3.07118657690133 5.14691926646919 3.15471865213126 4.3545482947548 1.95863653729518 5.01536522057012 4.43366410762508 4.43366410762508 4.2110075621982 3.80627773286194 4.07594739731427 3.98582626443947 0.635294838678223 4.0602829081573 2.49899588367213 3.98332119737933 2.68934472564365 3.30299546328771 2.91184012629972 3.44686207101601 2.67251664577772 3.25055278491961 3.43830772954283 4.62308056626937 2.23606028420189 5.04660967650308 5.56226332532001 5.11194126157009 3.32002804235975 2.91090787917255 3.24389891032116 3.72255678736793 1.63525185240904 3.64891655303581 5.30068041756038 5.46309111743413 3.78473556944793 4.51283599782766 4.54676104755767 4.0429467967408 2.3044458726599 3.61670146842031 1.58489997849125 4.3829905493872 2.90458736656593 4.14818813775853 3.28342429133964 4.84467769110636 2.5075529676899 3.51680861314841 4.51574129798025 3.71134661380407 2.00086603095804 3.78100637587036 3.01725144542434 4.56986254499508 2.79193515437865 3.79657542892536 4.3344304364268 4.38844783846347 4.98015164010798 4.37204475436603 4.02242704129947 4.00571279774386 3.38910222877756 3.37530687206436 4.39741346280786 4.02214824388232 3.05514142530854 5.11147246078243 3.57617746288903 4.99905984754665 2.9071217812287 4.32013285419654 4.85382655514281 3.9280784574825 3.05551609343667 3.76440370155727 4.91107799336368 3.82255160171549 3.79117592039642 4.56049122808752 4.96452964872446 3.72255678736793 2.49750233344239 5.88424299212221 4.38844783846347 3.54105096893854 2.55303328325157 4.26086252307392 3.30558435880837 4.25440778356925 0.849047659871855 5.06920144492129 1.8198016030286 5.38868733027806 3.96501617665692 3.4143263521141 2.9338001968376 3.43897806371596 5.19269404849638 4.07539980918365 5.0606318084345 3.29462720857407 3.34728763445894 5.12481581038716 4.9028751682444 4.96862904239758 3.93383142399089 3.12779443787454 2.74069037020997 4.06577872868357 3.82766492860358 2.53845881249981 2.5265012529128 4.62664494434174 4.549935056764 4.1117959576217 2.23311826696712 3.41854061584847 2.77775551089019 4.39793764008907 4.48733546204706 4.66013801832581 3.18177967935682 4.53936771278019 3.88623753245073 4.17800691028024 4.45716800658714 3.92866405229574 3.2841335529612 5.10526517000406 3.07748143450069 5.55722634335054 4.6965641667335 5.47525748202092 5.40276044376802 5.16495925669273 5.42910895461658 3.48645677023903 3.63683706221113 3.13973969632337 3.69779116598 4.19743314563709 4.4615801825375 3.53076017029915 3.65555642158284 3.65846540490393 4.81674366489994 4.48368921107303 4.06219138273581 2.95152270099027 3.45137568624729 4.0652139524816 2.42167702082656 4.16841236720945 3.02095513780622

0.5873695485194 8.47741411887773 11.2120934813898 8.80752655774647 9.96808093113408 8.92083235554356 11.8515321834383 10.7003005276344 11.7636300053558 9.31606704088563 9.56493047226193 10.1764510588108 9.05821815701943 9.81264965313519 10.528132352968 9.3663030254738 8.9293026070139 8.77309921476234 10.8239392854364 8.34866579252601 10.0093433367836 9.74007212673299 8.72082312307641 9.66372149830497 10.1217887235333 10.5647445220184 10.7945443037616 9.3663030254738 8.31580222037377 9.13455117000055 7.35749015576828 9.80524793776476 9.76151552885226 8.4950704522378 10.9878250054284 11.3295344014321 7.51731484479484 9.45962594689106 10.0275914331953 10.0431201874305 10.1580225224246 9.91989719231335 9.43579280346865 8.95502903916907 10.1580225224246 8.2840195909288 10.7669901829747 9.64349019648821 10.2426814012391 9.71890073314254 7.43244496035002 9.0489467146724 8.75065791494631 9.37198219311576 7.60111619670169 9.47167294633325 10.2621234497742 8.03856173471341 8.66133570009257 9.34938373568385 10.7735521365939 9.76151552885226 10.1488871477622 10.4161738078175 11.8515321834383 10.9103514387807 9.75433706115617 8.28642727795316 10.4823587516567 9.1102764954063 8.69982660906636 9.04433290316208 11.2322101213203 10.9563234973785 11.3307616109224 9.05821815701943 10.8805100997485 9.86540589467834 10.2044986382889 9.13455117000055 9.55218957205128 9.59721547887669 10.1580225224246 9.98446136489505 10.7807018613677 10.6240679924432 9.59070828448689 9.51607715300379 9.71890073314254 9.53954544347638 10.2523725359142 10.1764510588108 10.7266128223434 9.09589737595138 9.29423318998077 9.14437098611479 8.70338795229713 8.90404726304105 11.3501523142575 9.30511294148176 10.6873189382234 8.73591856326302 10.1857455805536 8.70695982448064 11.626832270001 9.27805121536437 9.75433706115617 10.4270082932071 10.1580225224246 9.88079251470798 8.93355733479148 8.66478376637254 11.156995882638 8.22574105822305 9.91200184173094 8.93782519834795 11.1052968306751 8.96807238656175 10.1307708880409 8.89573162911687 11.1227214558879 9.07693805927075 8.99898381898629 10.2139586216456 10.1307708880409 9.28342698423491 10.2426814012391 9.59070828448689 10.5397950137293 9.28882094330134 9.13455117000055 9.22009151801793 6.41308422814592 9.53479158050066 9.27805121536437 9.16920045532487 10.0431201874305 8.61080239954275 10.7945443037616 9.50218012683721 10.7807018613677 9.60374814806684 9.79787899889183 9.12966496381273 10.6117347108558 9.55854783825876 10.8671195891056 8.29611925931854 10.1039732213581 8.8349559137876 10.0261443018764 8.74695660671067 10.2818079602532 9.92783051958687 11.371096160748 10.8085203351286 10.528132352968 8.60751103426257 9.52229190020642 9.85776583894731 9.33419773342654 9.22009151801793 10.6365042502381 9.34938373568385 11.1214627812762 9.67203056933646 10.0431201874305 8.74326630577263 10.9421201053063 10.4489090663635 8.85089262714156 11.0038447597512 11.3092314402883 9.67734641114369 12.0160819736444 10.0261443018764 11.5043000390628 9.9518623612783 10.2733370979174 8.64424567536854 11.3092314402883 9.43579280346865 11.2120934813898 9.34378299802833 11.0051218587201 8.47449987655357 10.9103514387807 8.63075179899587 8.62225480576462 8.73226104080717 9.45363526502996 9.31606704088563 10.3527153222844 9.24617327767012 9.30511294148176

"ENSG00000232629" "HLA-DQB2" -0.577145508231167 2.35979512248711 -5.08447992080014 1.33053075835537e-06 2.48931130456786e-06 3.69097921767025 4.68074601428837 4.1987174570699 4.07649606989887 4.39595890487718 5.05039308781465 3.88206548527541 4.63019564078518 2.81960556273247 4.71774117893811 2.71139146228779 3.53839239846909 3.41501072400547 4.57779851971829 4.66678130844164 3.59321341566568 2.27806515632941 1.99883351959002 1.61865280924387 3.13525698300104 4.15586718285441 4.99881790550484 3.05388042542392 4.95273192709659 5.09543312854092 4.62853468586283 3.96670637866288 3.9996583739537 3.98159780647265 4.75985008837295 2.67707027013267 3.91566699848242 3.71790538485963 4.74808308560489 3.54404605442729 3.32179270769543 2.29710646782369 5.02632299525604 2.79633507132895 5.49964756305358 4.28574154306466 3.35693077300955 1.09575397449862 3.62874209875423 3.29767009185676 3.66013693372376 2.74023001481042 3.81751315792222 3.77759833067839 4.16391049396795 5.21599932759028 4.51283599782766 3.59353558730896 3.54404605442729 5.40955056532125 3.48946600133779 1.56257321988433 5.33317048635506 3.15131922844345 4.77257867477073 3.20609958563806 4.67837231050817 3.04135153492142 4.00745323358046 3.47086870003832 3.83301023516995 3.4143263521141 4.24171769665812 2.4756644604484 4.20180674378688 2.26183394455392 4.04267788866399 4.57779851971829 4.18191569640658 3.30478186443289 3.82224927969544 0.694401548068668 3.29767009185676 2.00712369806445 3.26284571997157 3.52449072514349 3.84765432775464 0.835662511416312 4.87071872576763 2.51326841202316 5.23303309006705 2.57143873376704 4.46327349352642 3.04880057414429 3.55813584580714 3.11988749411463 2.93460783374905 2.88561529328302 5.41235538462774 3.84795571644802 3.9863820936318 0.473146261568633 2.2448555067438 0.142989025534548 4.20604923732817 1.70170706906901 4.61425998474752 3.20570511197135 2.40363797058477 2.41320144173117 4.41226397264739 4.45401394810573 5.0035737721907 4.53303842370579 3.97539674618627 3.47572557171589 4.47786190386002 3.62424081410328 3.08113602435032 3.25240796103249 4.41131230483171 2.48714259669874 4.50754182286556 5.06445122743882 4.29670343993187 4.03409507540564 4.20206740903929 5.26823573413526 3.47462748341885 4.67008720107877 4.53571885633753 2.72349264749439 2.94823379285983 1.85302118579444 4.29037690142564 4.31361716618831 4.36649563300281 4.04794113185002 2.02240007699193 4.72858707794507 3.69299788690837 3.92314524958992 3.78224297284926 4.71397371655418 4.37877384304117 2.92517937287878 3.25724968289742 2.87887933625028 4.62356243895008 5.05326239229124 3.93155465693856 3.68795181239211 3.60651537663136 4.38398621776433 3.68605591479185 5.54592347547417 4.60163464749458 3.91479162298322 5.71652772116461 2.95606359854501 4.80077035394896 2.93005072271095 3.52713565118755 2.04479640410183 3.06499982185873 3.02095513780622 3.82345657554097 2.55551798448477 4.15834193424208 3.83713188345966 4.82379944238325 3.05551609343667 3.66768184948937 5.5087120309707 4.41816721637044 1.71369770909055 4.58996156676967 3.08310720035161 5.09357044509518 5.08113418716634 4.60836942807326 2.41586388681725 2.63835042338826 0.786688826707314 4.09743656079148 2.44541464502854 3.82736815020976 3.18215227181835 3.30778686298533 5.73714864709927 4.7318944982335 3.99683086000708 5.0305432728674 3.53383665451552 4.84771918822753 4.3258980133808 4.30318812543311 4.09853320682695 2.37571286119978 3.58733675793955 4.06688537173318 3.34766751416775 4.22428762236935 2.92727163764302 5.01397321358566 3.8603482816904 4.34596719421716 3.75919609950522 2.78040167436778 3.32109007516875 3.98043304197466 1.71117862606426 4.7840636208327 2.6950223295314 4.23182641895293 4.24325742365655 4.21364837569804 3.06104379052798 4.27268652463936 4.13152810682158 3.38876147146622 1.46326872958462 4.69397204466584 4.42190175303478 4.18454156345461 5.37059079928787 4.42361124765963 4.92961081744716 4.24456597205626 3.46096176149708 3.80018169077667 4.09147069807015 4.41741999238093 4.94659660475919 4.45841026173699 4.54513182577771 3.835976918214 3.97008361768594 3.06104379052798 3.39043488116852 3.81872178989119 2.40521770411552 4.74738836941832 3.75343831307472 4.43048334682963 3.30627721264943

"ENSG00000196126" "HLA-DRB1" 0.513831367548582 6.10062707771519 5.08309120930528 1.33859929173403e-06 2.50340328371978e-06 3.42162971706481 7.89214272193463 8.25326388753042 6.88856789985771 6.94964817464629 7.69443248016265 7.45524728998566 7.2445076226915 6.97427269274098 7.16863185572199 6.00093823627959 6.98066022099976 7.77665180007403 6.68190772219307 6.91707903608399 5.48807198702671 5.71434121156625 8.46292313522676 8.13337558079131 6.02309481756191 6.98678432277988 8.03125536313409 8.02762505032537 5.47525748202092 7.26740966632841 6.6472579342502 5.48618756155316 6.69861331984365 6.82297572693204 7.88751508726996 7.40287504706373 5.84004929879431 6.92023988296829 8.23711038598084 8.5528566216729 7.62218925636768 8.55925915282067 8.22123201572611 5.41437292998644 8.454323955583 8.38266708183832 7.63539713490832 6.49510352635792 6.19811701989549 7.11646881900042 5.50430131307015 6.45411729109995 6.77931291078426 9.16920045532487 6.97310732042405 7.77665180007403 6.20238599103007 8.75065791494631 7.33760854687556 8.4672803826432 6.45109305296904 6.73088453430215 7.61094243233868 6.51986141151977 7.42152580502392 7.66083034355097 6.47018949318066 5.68823858875602 6.17171200473389 8.18082513739031 6.15591574665534 7.40732019547704 7.20540568779896 6.04368861920405 8.00262936381747 8.08954313898467 8.4672803826432 8.51001130843023 6.86056404918231 5.98635587871268 7.65496749597561 5.85285374169555 7.78342540793703 7.87378172315872 6.65019731834717 9.05821815701943 8.45718246948189 4.6494653450883 7.40458634355893 7.63674159550774 7.40287504706373 7.04886717018075 6.65593286505529 5.64632964184922 7.69934342224307 9.20464838375966 7.01925562361964 8.99008311742341 6.36002221708325 6.94318089658808 6.86358163473777 4.6565529430956 7.66554992955923 7.53129358879849 7.47398533612431 5.94400101721698 6.50139117439466 6.71707906658433 5.09165950918447 5.40827103684504 6.65366296524465 7.56565381842803 6.52842347470293 6.10988402423765 8.73226104080717 10.1857455805536 7.57725482851812 6.53522601755019 5.39997553908678 6.81733453407101 5.74986947609283 5.25649258340726 7.09788092753783 9.43733887204028 8.58796080537794 8.71567734437919 7.47690240434072 9.31606704088563 7.7930007325832 7.70057562225378 6.15167556442561 5.9990958420616 7.73197889903657 7.8012955136254 8.19244821350309 9.44766627301979 8.09539444480443 6.78224146765146 6.01478883893312 6.69817737879127 7.13400887384963 7.48465681975266 6.90928105411053 7.05120843951352 7.2479913954546 7.42524159832658 7.35256321384356 7.39409514530917 6.85057254570975 8.98123772726156 7.53541162837405 8.79211057677274 7.17273888000932 7.86624712617568 5.82251433253003 8.71413531217331 7.04405578162384 7.15967559217361 8.16877973374707 7.76459464527682 7.93009950750045 7.30085961978786 6.81380168829875 9.4417188316358 7.1190920370578 7.98004882983238 7.56876245881567 9.59873794848818 6.10567549091932 6.76357237938442 6.96522637753652 9.15582649750778 6.18581532519503 5.632013772463 9.22009151801793 9.15922030951555 6.60928419149996 7.4867133387357 7.06099003103806 7.36483843367179 6.25694070589831 5.68300625804899 7.64036527535375 4.66678130844164 6.70455545793852 6.04368861920405 7.32460580337196 7.82524986536993 7.57301277587226 9.55218957205128 7.2804368558581 8.53435694893219 6.91470767133473 6.7417375781193 6.68370335782651 7.55802246777397 6.84865738208584 7.66908401663234 6.18071820691913 7.50122085172725 6.45258841678077 6.90499789462487 6.64239265681493 7.65146910116344 7.7930007325832 9.54585549814021 6.75169633872608 6.07593534148735 6.2351210242661 7.11249002764283 7.97321840647505 7.62111631874839 6.08606092487321 5.84672914991633 7.38120724305812 8.42894645649651 7.04707351229001 7.00314486478739 6.41152742457239 8.08698675913587 8.79211057677274 7.15010828078992 8.48033644609975 8.10325681852214 6.88124973942291 9.45363526502996 6.74879167888702 8.16032354383481 8.48033644609975 7.74087979387071 6.32030525110103 8.3083738367413 6.69861331984365 7.89679571471576 7.43244496035002 9.0738099471588 7.01090476249449 8.85490711854234 7.23115156435884 6.97784273061169 6.81034113608156 7.25739631017673 6.42436612123499 6.7881347924988 6.55029627780277 6.24792544026394

"ENSG00000198502" "HLA-DRB5" 0.437609952822477 4.95779069356073 4.37985895331472 2.50623922162964e-05 4.26624381058195e-05 0.647230463118399 6.95186215901541 7.13797417198179 4.28139984141464 4.42898941255067 5.07680106778505 4.73001623190391 7.28750479501353 6.95076513609161 4.57537639765374 3.70817836048652 6.4199198969539 6.98343656141204 3.45444597903169 3.78719612566123 4.08190077852694 4.07294858857244 7.91885288950796 7.31510525098485 5.33695384534346 6.08103504295727 7.28504397007833 7.15362660573801 4.72221427864913 6.30497170860069 5.87812413096374 4.83478466887692 6.79398258891752 7.0880994451878 7.12293633107461 6.4667044857331 3.8502968755042 4.74619582844492 6.90607061037542 7.11184628476646 7.34761915390965 7.90460777857166 8.10523335042015 5.12532827603742 4.71278728025514 4.50197936413261 7.24374282171972 5.92645910124685 5.53652764466141 6.40300574609114 6.26809440612442 7.5374472695178 5.98763461874922 8.3083738367413 6.12586855829841 6.80886712535093 5.03626162519385 7.67267887063473 7.65730778330777 8.95660064993769 5.30267691964982 5.50276150834893 5.53781463059729 4.14387566099902 6.17406940491998 6.48414905774384 4.45692308855011 3.80204877626296 6.31163169137499 7.65379351622261 2.97991707262741 4.00208010710977 6.21449231613193 4.79563584764297 6.96183107696354 6.96246428061152 5.18595549858634 5.04472552704331 5.57284959328235 4.63900666015885 6.39104800700323 4.61544417186724 7.46277375374804 7.28824427456354 6.13132676059603 8.31829110425273 7.26348594852877 3.7978261000671 7.04284651065915 7.35661878986125 4.78125407198442 4.08548430064258 6.876085729577 5.96812738429248 7.17000188891624 8.18161356485 5.98184349144049 7.67267887063473 5.95727189929495 6.37175686731419 2.37452811746977 0.604717835247535 7.12685093627087 6.88495424607108 7.23551660492837 5.49031884823641 5.99971431921705 6.00064214930497 4.79492188693527 5.2227989685966 5.53128180317178 6.37650377902646 6.91306623721069 6.46269913664999 8.18593201512665 9.42400444603773 4.75656590287909 3.34549010074085 5.53128180317178 6.89393702148825 4.7318944982335 4.25440778356925 6.72635889994671 9.01852677996366 5.10792255906393 5.09259624690887 6.53114419452849 7.61885798981588 4.68333938235512 4.52006488398648 5.84235930077016 5.40803064966785 7.25590956907329 7.22971565969983 7.22682447163228 7.90775281457284 5.08349111708547 4.0468314660522 5.07062833644733 5.61909738246669 1.92298283094486 2.54798591549125 6.30072768422046 6.24650894513576 6.4603660743377 6.4438177660723 6.70409840732365 6.15067847662388 5.48090757349425 7.26202454612744 6.67185292262932 7.52138275589245 4.29515683071755 5.0420985334397 2.76973450002346 5.10142719543695 4.86744692136567 4.95627542290013 7.97833613129198 7.55802246777397 7.56025609341925 6.7376687701849 7.15433533921548 9.65695047683317 6.11410181208882 6.98066022099976 6.39213564796219 7.94604471671447 3.82888343001945 6.36227023013437 6.26319769907082 8.06783330968454 3.99938427078087 3.81751315792222 8.43733642792771 8.14571293695506 3.16466348238002 3.87293646083777 6.06915074534547 6.3095477672497 6.29759881039346 5.46848426320478 6.74977450262434 4.04024606835748 5.87204448794909 5.07751461004661 6.31454473385642 6.71046898672039 6.96183107696354 8.84689030649317 7.12820211665685 8.00969771352365 5.46156020613121 5.28217811890548 4.43220087556277 5.14137869264636 5.8792763162504 6.34013902743638 5.08663010201368 5.90112449124679 5.18239363180928 5.64819134744149 2.7509554385635 4.12962876837912 7.49253850165414 9.23047231247745 6.97202115420041 6.24687194562267 3.45544546002164 4.10881083162355 7.17000188891624 6.7072286526298 5.34215717661549 5.25749402243253 6.93145064501368 7.92526135081415 5.13370021386163 4.80477483389956 5.87176690987317 6.55154979824361 7.83966465315306 6.12779771663079 7.8012955136254 7.31040530017633 4.89817401429264 6.85848606846808 6.51390543854836 7.82954854261531 7.32872058756824 6.70272928784399 4.90191419576369 6.99450336924113 4.5966557147937 5.61668190584707 6.44455482458095 7.42152580502392 6.44726402052842 8.01325365324776 6.30631769960008 5.99196702837317 6.41530981080341 6.66524704942077 6.6936894438139 7.06650954964404 5.87523561727478 5.37506165378409

"ENSG00000237541" "HLA-DQA2" 0.372100726292139 2.16828451063908 3.08712845357639 0.00249605235802587 0.00358304496485571 -3.49821398061178 4.10909081325536 3.75586114063689 4.25414744883645 5.02459113764281 4.82685246646071 4.87726609062125 5.05442214588299 4.76997895791741 3.14900551192474 2.16463054251673 5.40599851464783 6.19406610639983 4.53089189859387 4.35300576239471 4.03017868345588 4.65039252072132 -2.5329533832709 0.0606791150362467 4.68168363714248 5.78118446520418 5.08997437824145 4.77703716491798 5.412100159799 7.05663788283692 4.31459518471865 3.69969619585539 5.45415899737503 5.80240686939561 3.8606268761963 2.58473111038379 4.16923796717086 4.96265379874064 6.10823924748724 6.38539735586624 -0.879377907273128 1.05089642087573 7.14138478820661 4.62853468586283 5.41003942237761 5.15602975938875 4.9964266629624 3.99087082995785 2.67164036207106 3.45613930541828 4.66416936814424 5.42151132847473 4.33167177600927 6.44956108008527 3.03212819605107 4.43564467852574 4.15560570014784 6.86769601373596 4.08441284962948 6.98790833022467 4.51765455278895 4.39369898328093 5.93274295703529 3.85059882787821 5.34667427878547 4.37427313332727 5.18143120059693 4.36201590871823 3.62460859495717 4.90965051494145 4.18454156345461 3.76317386846948 4.05947001594891 3.14481657291548 2.16823687572594 1.03778837348561 4.654886864364 5.32168824907733 3.8255809205166 3.29767009185676 1.2336518495831 -0.422637914409471 3.30404771090248 3.71072383884266 4.18110780507251 5.94073553820049 6.61481137964957 2.94450136127036 3.62939880673518 3.29695382010187 4.78690898335045 3.40591651045816 4.8223713970954 3.6173392489678 0.182450008999042 2.37185222159967 3.15434399105942 4.21908454768353 5.98944742177863 6.34117913011122 3.38732928216214 0.0606791150362467 -1.28970927907662 -2.96789636462449 4.66344924097521 3.17262605489125 4.53811847595827 4.2660065247639 2.55599624103436 2.60473571147834 5.26578166197727 6.51550712563186 5.30878855558754 5.2528449397508 5.59966736107526 6.79445785389884 5.32144156239165 4.28139984141464 4.37604909645625 5.44820077530202 5.35410929660829 5.17487015879928 2.96174842903721 5.48063828947661 5.16952177056906 4.93786743545097 3.08386242299925 4.70105285402619 4.18136324770163 5.01206118379722 4.39765961573351 4.18506735958289 4.58497171495513 4.58497171495513 4.46668712032257 4.80993367567844 5.53312675172408 4.87749391690239 4.23967407606367 4.93763194485799 -1.22468399158737 -0.25529625653558 4.37052843865517 4.70221583210622 3.10827181754867 2.86861938898031 4.19558896792551 3.94653998427532 5.1707739263839 7.10160704800631 3.43864735668555 3.83040247535556 3.72101105065132 4.84677167479424 3.81153055675845 6.54585704209363 4.58853196443073 4.45472397859514 4.47615577496804 3.42307862243601 4.26009448004874 3.22324900430334 2.61541150010462 -0.651701229259419 1.98272928521558 3.0907883932791 1.23747026319945 -1.87078498796729 4.7669202723642 6.07908289583269 1.67049581984486 0.0606791150362467 4.87941732280035 5.08184225756005 2.45754859496293 -3.27324814956722 3.55522530503962 2.73110778318572 4.80124352188395 5.33793723221127 5.04755631220844 4.43341758574192 -1.17916755033508 -0.768024778858644 4.86908611937627 4.31686850738624 -0.0287399759118845 -0.138870934059311 -1.0244642360038 2.43477698717136 4.69916160555971 4.50897732870136 5.77380581475244 5.52284185806667 0.876086321595489 0.240815457429957 4.57390603082742 5.56972103982517 3.61413102506073 5.41364081705503 4.18191569640658 4.68616974985092 3.30702553050232 3.4143263521141 3.96328278710453 4.68191837912451 4.01724509750378 3.43830772954283 3.32675223578937 4.24969987417096 1.24302396077485 2.11584315859268 5.09259624690887 4.57779851971829 5.03505767645382 6.30631769960008 4.00600443177964 3.61413102506073 3.85089115107543 5.25991814936563 -0.748151518248485 -0.306102464765339 6.44005298924079 5.71351521920142 3.90724256469115 5.95329698997427 3.77145427310599 4.93031017669088 5.14281283278756 5.07588112947511 4.53040080415573 6.53403730231481 5.26651591604235 6.87708798812361 4.00289884104379 5.42558693508407 4.10401978493759 5.92970957960267 -1.32397306799731 2.00913711007109 4.04569505133277 4.4566759072961 4.51407450433033 4.65419106818696 4.29694058417996 3.65748800949676

"ENSG00000196735" "HLA-DQA1" 0.2154447092812 5.57440558363464 2.28130580887348 0.0242438825161988 0.0314702947440478 -5.80851049198558 7.17130871490228 7.02525126500906 6.38203575734805 6.34988247559134 7.25590956907329 6.86410408893473 6.29519478742693 6.14734443024135 6.76311390959905 5.77468522828167 6.55068277073862 7.02645459343205 6.72813396199346 6.55602192281791 4.79350185351699 4.95296208517196 6.94749156912657 6.36263148334558 5.84004929879431 6.73281585085003 7.60765312875808 7.37427838783309 5.07134008823781 5.9141630775646 6.01508539385571 5.52284185806667 5.41364081705503 5.19954103202352 7.47690240434072 6.31309335545151 5.70024040967727 6.08868281950268 7.77530357817396 7.82625476151943 7.16106979676167 7.53438980193865 6.58968312876179 4.46837602291914 8.24630678035978 7.47116880885138 6.66395995750882 5.59041754368396 6.33642701466672 7.09854163952828 5.89661181052936 6.8224500517444 5.79359888531132 7.77127178754485 6.366676616092 7.13339232008668 5.67866403976705 7.64834346743011 4.72080728792168 7.04217086884057 6.30598446158259 6.02502611010557 7.22760678360959 4.9277413251121 6.4872357257884 5.78308345031563 6.33102576669821 4.57489842541081 5.97632093488526 7.54559332235754 5.97213967072699 6.24543637429391 6.87249113596376 5.60666419354683 7.2665359191902 7.07529797104249 7.69193929449537 7.5559825294684 6.68054685318987 5.36136885979963 6.93992610023796 5.08325051775086 6.38724023780067 6.36152154911037 5.97542450396431 7.96982344231647 8.14571293695506 4.60931562381201 6.55643938258 6.55765101598451 7.09584163274282 6.50661451912708 5.44794202273368 4.28679855609398 6.71930624244415 7.58576796247761 5.87025821394767 7.1216822191224 5.72203164157272 5.4636649238939 6.87303673624246 4.62829235367031 6.76311390959905 6.45960168054046 6.30427594623336 4.86205009466172 6.65503204379284 5.87434862464264 5.31226920129923 4.99667276623777 5.70878744504024 6.58300940473285 5.12559236061807 5.41464651375698 7.28117056173001 8.26497480333538 7.83242652544646 6.70365625071997 4.38198264896384 5.09212505247092 5.00523008914099 4.28215419334562 6.04930001617467 7.86598053047538 7.92687102219007 7.29762747041032 6.72493795696927 7.59466317354475 6.19943721019639 6.03865799561581 6.10179448837008 5.62451376580785 5.91532748447078 5.66964066563999 6.88495424607108 7.21952806862391 7.05549182708711 5.95090332721398 5.28242201663093 6.43084904415097 7.00729961539327 7.42431817764782 6.30174722251073 6.15818389423409 6.76591909239054 6.29133447596333 6.02187678168732 5.3346400509459 5.6967025984342 7.13400887384963 6.89119460913612 7.55388704349601 6.12139211532058 6.8537075358218 6.28429079897791 8.4950704522378 6.95453259133955 6.84152084164933 7.13732199502761 6.60505916631254 6.94370389842764 5.94968931491249 5.85078509636326 7.4359421334173 5.82078622162395 6.78325108040046 6.71369166923317 8.43040871591758 5.76864902184383 5.09928620542397 7.07788289169752 8.85245571140421 5.68328654962956 5.72564571499094 8.19681826347191 7.32222003755046 6.81432050991364 6.12205962964718 6.14438041149305 6.11662240142701 5.35859725477968 4.50800383669439 6.94749156912657 4.38173799838161 6.74636182189899 5.88815593950853 6.78525908048659 7.07591310783464 6.39773792691085 7.55703505997888 6.54378846540116 7.42524159832658 5.43136038888765 4.91484621959478 6.65995015931504 7.50814146820706 6.20741001988949 6.43966529848435 5.22889604283529 5.9824290833991 5.85510318770812 6.1356174341156 6.08323163553359 6.10503591080837 6.58968312876179 7.7055224418776 7.69811301338302 6.86769601373596 6.01756641441194 6.4810178114647 7.22971565969983 6.25419080086848 6.02471178448204 5.29891291235176 6.56676778666095 7.3516997753918 6.82937314497636 6.38724023780067 5.6112601026821 6.65636925192195 7.46181260270692 6.43388945622086 7.60323348505294 6.69592033444064 6.58722728991992 8.3906813363495 6.29860986994961 7.24155771574821 6.93092237101736 6.26766849511 5.43695728123612 7.00913802286254 5.95604506453116 6.96072877160896 6.58885475751131 7.67503909106849 5.68655050407505 7.48367066743621 6.84763689762301 6.49629754918633 5.86325954435206 6.18549263303727 5.35634795703656 5.19101075196993 5.88486999394118 5.28785603001069

"ENSG00000179344" "HLA-DQB1" 0.194695423642431 5.57775955450525 1.91946618389607 0.0572332720979543 0.0710424258737939 -6.54628409921664 7.57407073147608 7.5559825294684 6.1095547756337 5.90232471951866 7.30085961978786 6.65323268308917 7.10099188613222 6.59829929693228 7.24078186778696 6.71794113236881 6.21080092265083 6.69093779267606 5.94314684159833 5.99347045059501 5.49887780325745 5.53599909453523 7.66083034355097 7.20540568779896 5.99166509006746 6.98973326223 8.30345322059344 7.77800217927706 6.3673669239533 7.78615014738224 6.33102576669821 5.24013485614175 5.94135072674517 5.73657632618347 7.94807773715737 7.02985570686361 6.86720046114184 7.25590956907329 8.60751103426257 8.5342746622846 6.9287551565932 7.27806043069764 8.16877973374707 4.98799896498875 8.75809371676149 7.60546827981625 7.36838165232885 6.11443272762405 6.59911999624374 7.50814146820706 6.32852704656569 7.04886717018075 6.79700405316963 8.65446974072894 6.39253147806243 7.18185975300519 6.80296721743262 9.18935691808354 4.7064899810359 7.00617002170602 6.66216371566108 6.37100669769314 8.18377023517619 6.7891110783611 6.32068971268499 5.64632964184922 7.18471902569291 6.06851648710899 6.40969683578632 7.42061681708924 5.24843145598443 6.01695880459958 7.03907622517228 5.26871778811376 7.92848373747562 7.88905483087298 8.12861085658414 7.82097295078787 6.49751636325249 4.96958590374145 7.311145639098 5.31479187268488 6.95669646743587 6.65280638067219 6.6580720112221 8.32328815740901 7.89059737251906 3.88764551456916 7.0874437333446 7.05120843951352 7.382117038434 6.18878200852347 6.11443272762405 4.29903068465418 7.5612934861224 8.06462659398949 6.83094080819776 7.87985800249086 6.981249233794 6.79299482591256 6.90024780319055 4.67410459878429 7.63098011501582 7.02289303611685 7.18471902569291 5.29941182033143 5.5832658199709 5.13584688444767 4.77162091819702 4.64301851193139 6.35348122281277 7.81151604695598 6.11216373458995 5.50794420481545 8.07221837550603 9.17421493382049 7.15496656131128 5.84646210935766 4.83901224312746 5.81360527011755 6.70455545793852 5.62936009881805 6.85426497325945 8.83256255475508 8.8349559137876 8.10064583547597 7.19376754550806 8.4151141713519 6.65593286505529 6.55843820567083 6.1671408281014 5.89115701858378 6.27942882363323 5.4057408145455 7.02582343716087 7.63539713490832 7.69076787544926 6.62170634697564 6.83548608963829 7.62004176246052 7.2445076226915 7.32384901921341 5.43365846043018 5.69172390174595 7.14541114230578 7.01865075525352 6.99026813329484 6.40593596526285 6.37140199545729 7.96475603058113 7.20326818606214 7.97321840647505 6.00742178608237 6.46590163592563 5.6425290761057 8.10523335042015 6.75364617782014 6.93430096167017 7.69198764931762 6.86056404918231 7.54873496548375 6.34916818753661 5.56784338572266 6.88175809450951 6.47449431063273 7.23933584426656 7.03366904067289 8.45294342276287 6.31990018048516 6.75977030731514 7.51331913650236 9.12151286180923 6.28605915627872 5.73657632618347 8.16032354383481 7.21184461136438 7.2145838738007 7.29762747041032 6.82889061589143 6.78764551406471 5.98944742177863 4.56507282571683 7.67986822137329 4.34921568786728 6.79649115342706 5.58059679302332 7.13086792365827 7.29370868074696 7.25664342243375 8.90404726304105 7.17834345815031 8.31829110425273 6.45529764175866 6.55883528313954 7.68954985562839 8.60095672573163 7.67148654734173 8.16589857668275 5.10405761956663 6.30461201209922 6.56468415977335 6.77110224694804 6.36455500196146 6.75312412072965 7.54873496548375 8.77687872601287 7.99387444662226 7.14286402275969 5.48038085418752 5.95060656873765 7.58364242257808 6.80742215732698 6.41308422814592 6.27123047691089 7.37854481819528 7.97321840647505 7.17412656120336 7.33277937482206 5.43036633242956 6.77931291078426 8.29126097362604 6.60841284629287 7.49347013415572 7.10791672305682 7.25895171408855 9.19443735763949 7.18969832067847 8.60751103426257 7.60323348505294 7.12104889409864 5.79447014090595 7.14479244755542 6.79155530205844 7.52724900613206 6.99207884845661 7.84234308714088 6.30427594623336 8.26262093964551 7.3906866444665 7.51144344607383 6.3487951481184 6.96522637753652 5.43110443537706 5.20074245018334 6.15851008751487 5.44207724327953

"ENSG00000229391" "HLA-DRB6" -0.00439352298792173 -0.448209072935692 -0.0405749624587344 0.967700297764135 0.97189999418928 -7.84574895764039 -1.92512178538274 -0.189124286650677 -0.172223730800818 -0.474721249070828 -0.903054281357939 -0.273724566692159 2.43737435928977 2.08831085472637 -1.56823542047622 -0.913900029232273 2.79014217236755 3.16876656765337 -1.23984296782243 -0.261434700324627 1.66417488711235 1.10159110839068 -1.39354097704614 -1.65263307958483 1.93754539034817 2.8252198403025 3.95676975505637 3.26768222362166 3.06386617909081 3.50499790961436 1.996045887302 1.10900700504608 3.96698594453436 3.29503901048341 -0.890771667528685 -1.37568019781694 1.89825193618089 2.28553006114119 3.82648507173582 3.76594955909638 -1.16448417759994 -0.155600610897653 4.714900169168 2.16463054251673 -0.531167337762257 -0.19543506129583 2.77730854746491 1.84048609568053 -1.65263307958483 -0.293895810439705 1.60887840313618 2.76844184985969 1.83891089275271 2.69681883665821 -0.890771667528685 -0.831778166711257 2.52099816599334 4.34095909411791 3.75557230172581 4.37028136822681 2.52311821322817 1.78728313748113 3.28814211459249 2.21578885099858 2.83241742990633 2.82262971848848 2.48665686552164 1.44193018390888 2.39470302823718 2.8873103313884 -0.748151518248485 -2.10765385599921 2.4063376928014 1.60694019522281 -1.0244642360038 0.00536915988075215 0.484596422801069 0.252058493868518 2.49750233344239 1.0393711063113 -2.3606883979365 -0.261434700324627 1.78969447737464 2.10777866361414 1.8300157657139 2.93171735809839 4.08495635331183 0.998340453279503 2.011246214449 1.87481774126477 0.171070708568837 -0.974133621524518 3.11334149712032 2.47061780370928 -1.67512802763657 -1.65263307958483 -0.868853034624759 -0.313166487959574 3.40486006830539 3.25436465480557 -0.58927832014177 -2.96789636462449 -1.54652396488656 -1.44837487907055 2.12029538764038 1.34090019207675 2.60703549882525 1.81589003608614 0.823828925842965 2.03334473902478 2.11964799559987 2.93256227411345 3.59650946956328 2.52257905526506 3.01886222941483 4.16869416904152 0.622545414548045 -0.127803891574876 2.53647744298723 3.57171471150465 2.57048562230997 2.69681883665821 1.63625788802352 3.5403918127639 -0.273724566692159 0.42511280534551 -2.01659432061208 0.325526431242448 -1.65263307958483 -1.58787214480463 3.1071590924919 2.60900182472518 2.77906799913619 1.97305981814653 0.051767099347269 0.202316363698988 -0.913900029232273 0.244675954947114 1.89229689657141 3.06690361596076 -0.690537530042392 -1.52639445453612 2.25364463769355 2.55400525360196 -0.789759314301222 -3.36586035208376 2.1831328314345 2.12993385109631 2.43365386117774 3.98692581916182 -0.831778166711257 -0.267614397889732 -0.987371868169404 -0.0335497789958703 -0.451771127306185 0.561585633414586 0.0474652821510126 -0.634186292973677 3.01182512349966 2.78303337242107 3.13252447985547 1.97583756529079 -1.09296629443941 -0.0238495237134293 -1.0244642360038 -2.13939847018684 -0.949467488966962 -0.748151518248485 1.86988392842696 3.28920234735872 -0.326210936987313 1.14493842986633 2.37506990782852 1.37129285635458 -0.12266276013866 -0.261434700324627 -0.564783439029642 0.663749306294262 2.83159185963939 2.28778352095196 3.36648442350017 1.91406887595115 -1.17916755033508 -0.132968842505409 3.32566874834595 2.31511282469222 -1.63078064025212 -0.974133621524518 -2.07520676674675 -0.306102464765339 2.71514983869606 3.39392101254208 3.15971716133311 1.93247096198005 0.0606791150362467 0.20617663747046 2.97896033884755 3.26244867379909 1.63723190982662 2.525073506902 2.57048562230997 1.97935480624079 -0.459300661216735 -0.459300661216735 2.34635740641643 2.11514232940016 -0.467310399530025 -1.01295711248593 -1.92512178538274 -0.353365277036683 -1.82043028993438 -2.17369731452634 2.46547366027808 2.01610656203933 2.3673839042609 2.86402708701043 -1.744736317082 0.121956666527704 2.02033547603081 2.94450136127036 -0.890771667528685 -0.728591210547549 3.85119252248148 2.72299150514664 -0.831778166711257 0.858700115669468 1.99672729247535 3.39043488116852 -0.0335497789958703 -0.625820319503829 1.83813979235993 3.73458777987736 1.93314290380001 3.20162139687379 -0.949467488966962 0.33594127742994 1.46009107907873 2.77059012425426 -0.831778166711257 -0.800033190053914 1.96361142292337 2.38621929447565 3.01805741821983 2.73204309456996 2.32648807813571 2.2683098751811
